# Supplementary material for: A Wnt-mediated transformation of the bone marrow stromal cell identity orchestrates skeletal regeneration
Source: Nat Commun. 2020 Jan 16;11:332. doi: 10.1038/s41467-019-14029-w (PMC6965122; doi:10.1038/s41467-019-14029-w)
Supplement: Supplementary file 4 — Source Data [file 41467_2019_14029_MOESM4_ESM.xlsx]

## Sheet: Fig1e
Percentage of cells attaching Emcn+ sinusoids among GFPhightdTomatoneg (green) or GFPhightdTomato+ (red) cells.
Group	GFP+ Tomatoneg	GFP+ Tomato+
Sample#	%	%
122716-2-5-1	73.8	96.9
042418-1-3-3	87.1	98.1
042418-2-2-3	88.6	93.1
042418-5-3-3	85.7	96.6
042418-6-3-3	87.7	94

## Sheet: Fig1f
Flow cytometry analysis of CD45/Ter119/CD31neg bone marrow cells. Blue lines: control cells.
Group	GFP+Tm+/GFP+	GFP+Tm+/Tm+
Sample#	%	%
073018-1'	25.4	96.9
073018-2'	32.7	98
073018-3'	26.1	98.7
073018-4'	29.2	96.2
073018-5'	26.3	98.4

## Sheet: Fig1g
Flow cytometry analysis of CD45/Ter119/CD31neg cells for Leptin receptor (LepR).
Group	GFPHighTomato-	GFPHighTomato+
Sample#	%	%
101617-2-1	84.2	100
031218-1-9	94.8	98
031218-1-10	95.6	97.1

## Sheet: Fig1i
Quantification based on sections. Percentage of BMSCs expressing Cxcl12GFP, Cxcl12CE-tdTomato and LepR.
Central marrow
Group	GFP	Tomato	Lepr
Sample#	%	%	%
011319-042418-1-4-3 40-9	100	87.5	100
011319-042418-1-4-3 40-8	100	59.375	106.25
011319-042418-2-1-2 40-9	100	80	100
011319-042418-2-1-2 40-8	100	92.6829	102.439
011319-042418-3-1-4 40-7	100	64.1026	102.564
011319-042418-3-1-4 40-8	100	56.7568	94.5946
011319-122716-2-5-3 40-2	100	55.5556	100
Metaphysis
Group	GFP	Tomato	Lepr
Sample#	%	%	%
011319-042418-1-4-3 40-10	100	4.87805	160.976
011319-042418-1-4-3 40-12	100	5.08475	133.898
011319-042418-2-1-2 40-11	100	0	123.404
011319-042418-3-1-4 40-10	100	2.38095	130.952
011319-122716-2-5-3 40-3	100	5.55556	127.778
Endosteal surface
Group	GFP	Tomato	Lepr
Sample#	%	%	%
011319-042418-1-4-3 40-4	100	26.087	130.435
011319-042418-1-4-3 40-2	100	15.1515	172.727
011319-042418-2-1-2 40-6	100	14.2857	114.286
011319-042418-2-1-2 40-2	100	14.2857	142.857
011319-042418-3-1-4 40-5	100	8.33333	108.333
011319-042418-3-1-4 40-1	100	11.5385	157.692
011319-122716-2-5-3 40-1	100	22.7273	104.545

## Sheet: Fig1j
Percentage of CD45/Ter119/CD31neg subpopulations in S/G2/M phase.
Group	GFP-	GFPHighTomato-	GFPHighTomato+
Sample#	%	%	%
031918-1	45.59	5.36	1.398
031918-2	36.34	3.73	3.21
033018-1	41.28	9.63	3.47
033018-2	42.3	7.7	3.45
033018-3	42.2	7.07	1.589

## Sheet: Fig1k
Intracellular CXCL12 protein levels of CD45/Ter119/CD31neg subpopulations.
Group	GFP-	GFPLow	GFPHighTomato-	GFPHighTomato+
Sample#	(MFI)	(MFI)	(MFI)	(MFI)
122417-5	35.7	198	333	393
122417-6	44.1	201	305	406
122417-7	33.2	151	207	245
122417-8	45.8	221	301	361

## Sheet: Fig1l
Percentage of EdU+ cells among GFPhightdTomatoneg (green) or GFPhightdTomato+ (red) cells.
Group	G+T-	G+T+
Sample#	%	%
81219.1	2.64	0.514
81219.2	1.13	0.757
81219.3	5.96	1.2
81219.4	8.46	2.15
81219.5	7.33	1.86

## Sheet: Fig1m
Intracellular SCF protein levels of CD45/Ter119/CD31neg subpopulations.
Group	G-	G+T-	G+T+
Sample#	(MFI)	(MFI)	(MFI)
81919.1	4371	8251	7560
81919.2	2710	5775	5453
81919.3	2537	5760	5675
81919.4	2531	6460	6573
81919.5	3275	8107	7355

## Sheet: Fig1o
Flow cytometry analysis of CD45/Ter119/CD31neg cells harvested from Col1(2.3kb)-GFP; Cxcl12-creER; R26RtdTomato at P28 (pulsed at P21) bone marrow.
Group	GFP+Tm+/GFP+	GFP+Tm+/Tm+
Sample#	%	%
012717-1	0	0
012717-3	0	0
080417-1	0.0925	1.44
080417-2	0.0597	0.751

## Sheet: Fig2d
percentage of tdTomato+ colonies among total CFU-Fs.
Group	Cxcl12CE	UbcCE
Sample#	%	%
053117-1	4.1
053117-2	4.2
053117-3	3.9
053117-4	2.4
060118-2		100
060118-3		98.9
060118-4		98.7
071618-2		100
071618-3		100
090318-1		100
090318-2		100

[truncated: 19 more sheets: Fig2e, Fig3d, Fig3f, Fig3h, Fig3k, Fig3l, Fig4e, Fig4m, Fig5i, Fig6f, Fig7a, Fig7c, Fig8b, Fig8c, Fig8d, Fig8f, SupFig1b, SupFig4f, SupFig5d]
